# Supplementary material for: Metabolic organization of macaque visual cortex reflects visual field topography and perceptual specialization
Source: PLoS Biol. 2026 Jun 8;24(6):e3003847. doi: 10.1371/journal.pbio.3003847 (PMC13286273; doi:10.1371/journal.pbio.3003847)
Supplement: S1 Table — Comparisons were performed using two-tailed unpaired t-tests collapsed across all 15 depth bins (whole depth), superficial (mean of bins 1–7) and deep (mean of bins 8–15) depth segments. FDR correction was applied to account for multiple comparisons. The data underlying this Table can be found in https://osf.io/gjbmd. (XLSX) [file pbio.3003847.s006.xlsx]

## Sheet: Sheet1
Staining	Cortical depth		ML vs. LPP
CO			t(df)		p
	Whole		9.581	(34)	<0.001
M1	Superficial		10.0821	(34)	<0.001
	Deep		8.60414	(34)	<0.001
	Whole		4.09257	(32)	<0.001
M2	Superficial		5.15411	(32)	<0.001
	Deep		2.9483	(32)	0.005
