# Supplementary material for: Metabolic organization of macaque visual cortex reflects visual field topography and perceptual specialization
Source: PLoS Biol. 2026 Jun 8;24(6):e3003847. doi: 10.1371/journal.pbio.3003847 (PMC13286273; doi:10.1371/journal.pbio.3003847)
Supplement: S2 Table — Multiple linear regressions were performed across all occipitotemporal cortex bins in both monkeys (A) and within face patch ML and place patch LPP (B). SE, standard error; CI, confidence interval; RMSE, root mean squared error; VIF, variance inflation factor. Partial R2 indicates the unique variance explained by each variable after accounting for the other predictor. VIF was used to assess multicollinearity. The data underlying this Table can be found in https://osf.io/gjbmd. (XLSX) [file pbio.3003847.s007.xlsx]

## Sheet: Sheet1
	A
		Variable		Estimate	SE	95% CI Lower	95% CI Upper	t	p	Partial R2	VIF
	M1	Intercept		1.386e-06	0.0051608	-0.010114	0.010117	0.00026857	0.99979	NA	NA
		Eccentricity		-0.54281	0.0083543	-0.55919	-0.52644	-64.974	<0.001	0.1432	2.6204
		Spatial frequency		-0.036462	0.0083543	-0.052837	-0.020087	-4.3644	<0.001	0.0008	2.6204
	M2	Intercept		3.72e-07	0.0059574	-0.011677	0.011677	6.2443e-05	0.99995	NA	NA
		Eccentricity		-0.47212	0.010159	-0.49203	-0.45221	-46.474	<0.001	0.0872	2.9077
		Spatial frequency		0.03498	0.010159	0.015068	0.054892	3.4433	0.00057561	0.0005	2.9077
	Model fit
		RMSE		R2	F(df1,df2)	p
	M1	0.82		0.327	6140 (2, 25264)	<0.001
	M2	0.896		0.197	2780 (2, 22614)	<0.001
	B
		Variable		Estimate	SE	95% CI Lower	95% CI Upper	t	p	Partial R2	VIF
	ML	Intercept		-2.5549e-07	0.022715	-0.044557	0.044556	-1.1248e-05	0.99999	NA	NA
		Eccentricity		-0.54819	0.03671	-0.6202	-0.47618	-14.933	<0.001	0.1304	2.6101
		Spatial frequency		0.088329	0.03671	0.01632	0.16034	2.4061	0.016244	0.0039	2.6101
	LPP	Intercept		-2.9792e-07	0.021128	-0.041443	0.041442	-1.4101e-05	0.99999	NA	NA
		Eccentricity		-0.53721	0.021177	-0.57875	-0.49567	-25.367	<0.001	0.2907	1.004
		Spatial frequency		0.14011	0.021177	0.098571	0.18165	6.616	<0.001	0.0271	1.004
	Model fit
		RMSE		R2	F(df1,df2)	p
	ML	0.8768		0.231	224.9 (2, 1487)	<0.001
	LPP	0.838		0.2987	334,4 (2, 1570)	<0.001
