# Supplementary material for: Metabolic organization of macaque visual cortex reflects visual field topography and perceptual specialization
Source: PLoS Biol. 2026 Jun 8;24(6):e3003847. doi: 10.1371/journal.pbio.3003847 (PMC13286273; doi:10.1371/journal.pbio.3003847)
Supplement: S3 Table — Adjusted effect size represents the standardized d-prime and CI_Low and CI_High represent the 95% bootstrap confidence intervals. Overlap represents the proportion of the distribution overlap, computed as the area under the minimum of kernel density estimates. Variance explained represents the proportion of eta-squared. See Materials and methods for the details of the indices. Data are ordered by mean residual magnitude of the visual areas (highest to lowest). The data underlying this Table can be found in https://osf.io/gjbmd. (XLSX) [file pbio.3003847.s008.xlsx]

## Sheet: Sheet1
Depth	ROI		Adjusted effect size	CI_Low	CI_High		Overlap		Variance explained
Superficial portion	ML		1.09987	1.02623	1.17598		0.575909		0.190861
	PITd/v		0.782373	0.715863	0.851235		0.619525		0.137574
	V4A		0.54199	0.496509	0.587896		0.793266		0.0748755
	V4		0.279739	0.247047	0.311618		0.773314		0.0160127
	V2		0.15619	0.123507	0.189141		0.895976		0.0068199
	V3		-0.493321	-0.527125	-0.459803		0.833438		0.0414138
	MT		-0.537474	-0.60099	-0.474308		0.827614		0.0535635
	LPP		-0.45178	-0.53917	-0.366423		0.792675		0.0341087
	V1		-0.698324	-0.737998	-0.657701		0.748802		0.0800406
	OTS1/2		-1.24616	-1.40153	-1.098		0.576484		0.152418
Deep portion	V1		1.06986	1.03469	1.10502		0.544835		0.232505
	PITd/v		0.816299	0.745941	0.885779		0.670811		0.124902
	ML		0.893121	0.819289	0.969534		0.664402		0.119888
	V4A		0.456845	0.408768	0.505816		0.824686		0.0513986
	V4		0.218926	0.188111	0.249734		0.856533		0.0109207
	OTS1/2		-0.461394	-0.58474	-0.343186		0.711454		0.0335382
	V2		-0.315121	-0.353207	-0.277495		0.868999		0.0219906
	LPP		-0.375614	-0.451875	-0.303065		0.748278		0.0333241
	MT		-0.65586	-0.717809	-0.595313		0.7172		0.0914578
	V3		-0.852784	-0.886004	-0.81997		0.708061		0.130297
