# Supplementary material for: Metabolic organization of macaque visual cortex reflects visual field topography and perceptual specialization
Source: PLoS Biol. 2026 Jun 8;24(6):e3003847. doi: 10.1371/journal.pbio.3003847 (PMC13286273; doi:10.1371/journal.pbio.3003847)
Supplement: S4 Table — Conventions are as in S1 Table. The data underlying this Table can be found in https://osf.io/gjbmd. (XLSX) [file pbio.3003847.s009.xlsx]

## Sheet: Sheet1
Staining	Cortical depth		ML vs. LPP
CO			t(df)		p
	Whole		3.79004	(34)	0.0017089
M1	Superficial		3.96929	(34)	0.0017089
	Deep		3.65721	(34)	0.0017089
	Whole		2.84175	(32)	0.00929435
M2	Superficial		3.01394	(32)	0.00751932
	Deep		2.69702	(32)	0.0110668
